# Supplementary material for: Optimized Alkaline Hydrolysis for Recovering Ferulated Arabinoxylan Biopolymers from Maize Bran with Antioxidant Functionality
Source: Polymers (Basel). 2026 Mar 12;18(6):689. doi: 10.3390/polym18060689 (PMC13030836; doi:10.3390/polym18060689)
Supplement: Supplementary file 1 [file polymers-18-00689-s001.zip]

Archive with 3 entries (3 files):
- Supplementary File S1.pdf
- Supplementary File S2.pdf
- Suppllemetary file S3.pdf
